# Supplementary material for: Decoding the mechanisms of chimeric antigen receptor (CAR) T cell-mediated killing of tumors: insights from granzyme and Fas inhibition
Source: Cell Death Dis. 2024 Feb 2;15(2):109. doi: 10.1038/s41419-024-06461-8 (PMC10837176; doi:10.1038/s41419-024-06461-8)
Supplement: Supplementary file 2 — Supplementary Table 1 [file 41419_2024_6461_MOESM2_ESM.xlsx]

## Sheet: Table2
Supplemental Table 1. Rate constants for granzyme-related interactions (70-77)
Granzyme	Protein	Function	Kinetic Parameter	Value (M-1s-1 ± S.D.)
A	SERPINC1	Inhibitor	ka	1 × 103
	SERPINB12	Inhibitor	ka	8.9 ± 1.5 × 103
	Ac-Tic-Gly-Oic-Arg-ACC	Synthetic substrate	kcat/Km	3.2 ± 0.1 × 103
B	PI9	Inhibitor	ka	1.7 × 106
	Caspase-3	Substrate	kcat/Km	3.6 ± 1.0 × 104
	PARP-1	Substrate	kcat/Km	2.3 ± 1.8 × 104
	Caspase-7	Substrate	kcat/Km	1.8 ± 0.6 × 105
M	SERPINB4	Inhibitor	ka	1.3 x 104
	PI9	Substrate	kcat/Km	9.30 ± 0.71 x 102
