# Supplementary material for: Decoding the mechanisms of chimeric antigen receptor (CAR) T cell-mediated killing of tumors: insights from granzyme and Fas inhibition
Source: Cell Death Dis. 2024 Feb 2;15(2):109. doi: 10.1038/s41419-024-06461-8 (PMC10837176; doi:10.1038/s41419-024-06461-8)
Supplement: Supplementary file 3 — Supplementary Table 2 [file 41419_2024_6461_MOESM3_ESM.xlsx]

## Sheet: Table 1
Supplemental Table 2. Amino acid specificity of granzyme proteolysis (78-80)
Granzyme/ Proteolytic site	P4	P3	P2	P1	P1'	P2'	P3'	P4'
A	A	S	P	R	A	G	G/K	L/K
B	V	G	P	D	S	G	E/V	E/D
H	P	T	S	Y	-	-	-	-
K	Y	R	F	R/K	-	-	-	-
M	K	E	P	L	S/A/K	A/S	E/A	A/E
